# Supplementary material for: Caprellid amphipods (Caprella spp.) are vulnerable to both physiological and habitat-mediated effects of ocean acidification
Source: PeerJ. 2018 Jul 31;6:e5327. doi: 10.7717/peerj.5327 (PMC6074802; doi:10.7717/peerj.5327)
Supplement: Data S1 [file peerj-06-5327-s001.csv]

tank	video_length	species	size_cm	time_sec	heartbeats_1	heartbeats_2	heartbeats_avg	heart_rate	ph_t1	ph_t2	ph_t3	avg_ph	temp_t1	temp_t2	temp_t3	avg_temp	treatment
1	0:25	mut	21.25	21.1	83	80	81.5	3.862559242	8.26	8.32	8.3	8.293333333	17.8	17.4	17.3	17.5	amb
1	0:40	laev	15.42	20.5	61	58	59.5	2.902439024	8.26	8.32	8.3	8.293333333	17.8	17.4	17.3	17.5	amb
1	0:24	laev	16.56	20.1	57	57	57	2.835820896	8.26	8.32	8.3	8.293333333	17.8	17.4	17.3	17.5	amb
1	0:22	mut	21.16	20.2	79	76	77.5	3.836633663	8.26	8.32	8.3	8.293333333	17.8	17.4	17.3	17.5	amb
1	0:28	mut	23.26	20.2	61	66	63.5	3.143564356	8.26	8.32	8.3	8.293333333	17.8	17.4	17.3	17.5	amb
1	0:51	laev	13.57	18.8	46	45	45.5	2.420212766	8.26	8.32	8.3	8.293333333	17.8	17.4	17.3	17.5	amb
1	0:39	laev	11.02	20.3	53	51	52	2.561576355	8.26	8.32	8.3	8.293333333	17.8	17.4	17.3	17.5	amb
1	0:44	laev	9.72	20.6	46	47	46.5	2.257281553	8.26	8.32	8.3	8.293333333	17.8	17.4	17.3	17.5	amb
1	1:16	laev	10.33	21.7	51	47	49	2.258064516	8.26	8.32	8.3	8.293333333	17.8	17.4	17.3	17.5	amb
1	0:23	mut	10.81	20.1	74	72	73	3.631840796	8.26	8.32	8.3	8.293333333	17.8	17.4	17.3	17.5	amb
1	0:33	mut	12.12	20.8	48	46	47	2.259615385	8.26	8.32	8.3	8.293333333	17.8	17.4	17.3	17.5	amb
1	0:20	mut	13.79	20	59	58	58.5	2.925	8.26	8.32	8.3	8.293333333	17.8	17.4	17.3	17.5	amb
2	0:24	laev	16.39	20.7	54	52	53	2.560386473	8.26	8.32	8.3	8.293333333	17.8	17.4	17.2	17.46666667	amb
2	0:36	mut	24.4	20.5	68	67	67.5	3.292682927	8.26	8.32	8.3	8.293333333	17.8	17.4	17.2	17.46666667	amb
2	0:32	mut	17.21	34.6	100	100	100	2.89017341	8.26	8.32	8.3	8.293333333	17.8	17.4	17.2	17.46666667	amb
2	0:58	mut	17.94	19.6	34	41	37.5	1.913265306	8.26	8.32	8.3	8.293333333	17.8	17.4	17.2	17.46666667	amb
2	0:26	laev	12.84	20	63	64	63.5	3.175	8.26	8.32	8.3	8.293333333	17.8	17.4	17.2	17.46666667	amb
2	0:25	laev	9.8	20.1	47	52	49.5	2.462686567	8.26	8.32	8.3	8.293333333	17.8	17.4	17.2	17.46666667	amb
2	0:34	laev	11.66	20	64	65	64.5	3.225	8.26	8.32	8.3	8.293333333	17.8	17.4	17.2	17.46666667	amb
2	0:22	laev	16.02	20.1	67	69	68	3.383084577	8.26	8.32	8.3	8.293333333	17.8	17.4	17.2	17.46666667	amb
2	0:28	mut	9.46	20.3	82	85	83.5	4.113300493	8.26	8.32	8.3	8.293333333	17.8	17.4	17.2	17.46666667	amb
2	0:37	laev	11.56	20	60	61	60.5	3.025	8.26	8.32	8.3	8.293333333	17.8	17.4	17.2	17.46666667	amb
2	0:23	mut	7.61	20	90	90	90	4.5	8.26	8.32	8.3	8.293333333	17.8	17.4	17.2	17.46666667	amb
2	0:32	laev	10.23	15.6	51	56	53.5	3.429487179	8.26	8.32	8.3	8.293333333	17.8	17.4	17.2	17.46666667	amb
3	0:24	mut	12.98	20.4	81	83	82	4.019607843	8.24	8.32	8.3	8.286666667	17.8	17.4	17.3	17.5	amb
3	0:27	mut	28.06	26.3	79	79	79	3.003802281	8.24	8.32	8.3	8.286666667	17.8	17.4	17.3	17.5	amb
3	0:41	laev	14.74	22.4	63	66	64.5	2.879464286	8.24	8.32	8.3	8.286666667	17.8	17.4	17.3	17.5	amb
3	0:23	mut	16.97	20.4	71	69	70	3.431372549	8.24	8.32	8.3	8.286666667	17.8	17.4	17.3	17.5	amb
3	0:39	mut	23.79	20.5	64	62	63	3.073170732	8.24	8.32	8.3	8.286666667	17.8	17.4	17.3	17.5	amb
3	0:29	laev	11.03	19.4	58	55	56.5	2.912371134	8.24	8.32	8.3	8.286666667	17.8	17.4	17.3	17.5	amb
3	0:27	mut	13.5	20.8	54	55	54.5	2.620192308	8.24	8.32	8.3	8.286666667	17.8	17.4	17.3	17.5	amb
3	0:34	laev	13.59	18	55	55	55	3.055555556	8.24	8.32	8.3	8.286666667	17.8	17.4	17.3	17.5	amb
3	0:24	laev	9.27	20	51	54	52.5	2.625	8.24	8.32	8.3	8.286666667	17.8	17.4	17.3	17.5	amb
3	0:28	mut	15.4	14.6	51	54	52.5	3.595890411	8.24	8.32	8.3	8.286666667	17.8	17.4	17.3	17.5	amb
3	0:26	laev	12.51	17.9	57	57	57	3.184357542	8.24	8.32	8.3	8.286666667	17.8	17.4	17.3	17.5	amb
3	0:46	mut	9.01	34.3	141	144	142.5	4.15451895	8.24	8.32	8.3	8.286666667	17.8	17.4	17.3	17.5	amb
4	0:25	laev	11.72	20.4	53	51	52	2.549019608	8.24	8.32	8.26	8.273333333	17.8	17.5	17.3	17.53333333	amb
4	0:28	laev	13.01	28.9	71	71	71	2.456747405	8.24	8.32	8.26	8.273333333	17.8	17.5	17.3	17.53333333	amb
4	0:25	laev	12.03	20	58	59	58.5	2.925	8.24	8.32	8.26	8.273333333	17.8	17.5	17.3	17.53333333	amb
4	0:32	mut	20.91	32.7	119	119	119	3.639143731	8.24	8.32	8.26	8.273333333	17.8	17.5	17.3	17.53333333	amb
4	1:05	mut	24.3	21.7	73	72	72.5	3.341013825	8.24	8.32	8.26	8.273333333	17.8	17.5	17.3	17.53333333	amb
4	0:30	mut	16.44	20	68	71	69.5	3.475	8.24	8.32	8.26	8.273333333	17.8	17.5	17.3	17.53333333	amb
4	0:30	laev	14.76	30.1	72	75	73.5	2.441860465	8.24	8.32	8.26	8.273333333	17.8	17.5	17.3	17.53333333	amb
4	0:20	laev	11.16	20	61	60	60.5	3.025	8.24	8.32	8.26	8.273333333	17.8	17.5	17.3	17.53333333	amb
4	0:50	laev	11.36	36.8	108	104	106	2.880434783	8.24	8.32	8.26	8.273333333	17.8	17.5	17.3	17.53333333	amb
4	0:28/0:23	laev	12.05	23.4	82	82	82	3.504273504	8.24	8.32	8.26	8.273333333	17.8	17.5	17.3	17.53333333	amb
4	0:23	laev	11.69	23.6	82	82	82	3.474576271	8.24	8.32	8.26	8.273333333	17.8	17.5	17.3	17.53333333	amb
5	0:45	mut	22.63	20.5	92	91	91.5	4.463414634	7.55	7.57	7.53	7.55	17.7	17.3	17.2	17.4	high
5	0:22	mut	24.61	19.5	71	72	71.5	3.666666667	7.55	7.57	7.53	7.55	17.7	17.3	17.2	17.4	high
5	1:05	laev	13.61	20.4	67	68	67.5	3.308823529	7.55	7.57	7.53	7.55	17.7	17.3	17.2	17.4	high
5	0:39	mut	13.23	23	94	96	95	4.130434783	7.55	7.57	7.53	7.55	17.7	17.3	17.2	17.4	high
5	0:35	mut	16.64	22.2	56	56	56	2.522522523	7.55	7.57	7.53	7.55	17.7	17.3	17.2	17.4	high
5	0:27	mut	20.6	21.2	71	71	71	3.349056604	7.55	7.57	7.53	7.55	17.7	17.3	17.2	17.4	high
5	0:53	mut	11.81	27.4	113	118	115.5	4.215328467	7.55	7.57	7.53	7.55	17.7	17.3	17.2	17.4	high
5	0:33	laev	10.79	20.8	73	72	72.5	3.485576923	7.55	7.57	7.53	7.55	17.7	17.3	17.2	17.4	high
5	0:45	laev	14.14	21.6	70	73	71.5	3.310185185	7.55	7.57	7.53	7.55	17.7	17.3	17.2	17.4	high
5	0:43	laev	13.59	13.6	44	40	42	3.088235294	7.55	7.57	7.53	7.55	17.7	17.3	17.2	17.4	high
5	0:22	mut	10.35	20.2	80	81	80.5	3.985148515	7.55	7.57	7.53	7.55	17.7	17.3	17.2	17.4	high
5	0:40	laev	8.06	20.4	72	69	70.5	3.455882353	7.55	7.57	7.53	7.55	17.7	17.3	17.2	17.4	high
6	0:52	laev	13.22	19.2	66	68	67	3.489583333	7.54	7.56	7.52	7.54	17.9	17.4	17.3	17.53333333	high
6	0:29	laev	13.98	24.8	132	132	132	5.322580645	7.54	7.56	7.52	7.54	17.9	17.4	17.3	17.53333333	high
6	0:24	mut	17.05	20.3	82	82	82	4.039408867	7.54	7.56	7.52	7.54	17.9	17.4	17.3	17.53333333	high
6	0:47	laev	13.53	20.8	62	63	62.5	3.004807692	7.54	7.56	7.52	7.54	17.9	17.4	17.3	17.53333333	high
6	0:21	mut	13.94	20.4	68	70	69	3.382352941	7.54	7.56	7.52	7.54	17.9	17.4	17.3	17.53333333	high
6	0:34	laev	14.26	34.9	104	103	103.5	2.965616046	7.54	7.56	7.52	7.54	17.9	17.4	17.3	17.53333333	high
6	0:26	laev	7.93	20.1	57	57	57	2.835820896	7.54	7.56	7.52	7.54	17.9	17.4	17.3	17.53333333	high
6	0:33	laev	9.32	23.4	69	74	71.5	3.055555556	7.54	7.56	7.52	7.54	17.9	17.4	17.3	17.53333333	high
6	0:21	mut	17.36	20.2	73	75	74	3.663366337	7.54	7.56	7.52	7.54	17.9	17.4	17.3	17.53333333	high
6	0:30	laev	10.52	21.8	66	64	65	2.981651376	7.54	7.56	7.52	7.54	17.9	17.4	17.3	17.53333333	high
6	0:21	laev	9.65	20.3	60	58	65	2.981651376	7.54	7.56	7.52	7.54	17.9	17.4	17.3	17.53333333	high
6	0:36	laev	9.33	20.3	57	57	57	2.807881773	7.54	7.56	7.52	7.54	17.9	17.4	17.3	17.53333333	high
7	0:55	mut	8.92	23.3	113	112	112.5	4.82832618	7.54	7.56	7.53	7.543333333	17.7	17.2	17.2	17.36666667	high
7	0:24	laev	15.15	20.2	59	59	59	2.920792079	7.54	7.56	7.53	7.543333333	17.7	17.2	17.2	17.36666667	high
7	0:34	mut	23.01	20.4	66	68	67	3.284313725	7.54	7.56	7.53	7.543333333	17.7	17.2	17.2	17.36666667	high
7	0:26	laev	12.98	20	63	63	63	3.15	7.54	7.56	7.53	7.543333333	17.7	17.2	17.2	17.36666667	high
7	0:22	mut	11.27	20	91	91	91	4.55	7.54	7.56	7.53	7.543333333	17.7	17.2	17.2	17.36666667	high
7	0:42	laev	14.62	42.2	128	128	128	3.033175355	7.54	7.56	7.53	7.543333333	17.7	17.2	17.2	17.36666667	high
7	0:43	laev	14.75	18.7	57	57	57	3.048128342	7.54	7.56	7.53	7.543333333	17.7	17.2	17.2	17.36666667	high
7	0:59	mut	15.03	22.6	98	98	98	4.336283186	7.54	7.56	7.53	7.543333333	17.7	17.2	17.2	17.36666667	high
7	0:25	laev	11.06	20.1	63	63	63	3.134328358	7.54	7.56	7.53	7.543333333	17.7	17.2	17.2	17.36666667	high
7	0:24	mut	11.06	20	98	96	97	4.85	7.54	7.56	7.53	7.543333333	17.7	17.2	17.2	17.36666667	high
7	0:50	laev	11.61	27.2	94	94	94	3.455882353	7.54	7.56	7.53	7.543333333	17.7	17.2	17.2	17.36666667	high
7	1:04	laev	11.64	20.8	78	81	79.5	3.822115385	7.54	7.56	7.53	7.543333333	17.7	17.2	17.2	17.36666667	high
8	0:40	laev	12.92	20	63	63	63	3.15	7.54	7.56	7.53	7.543333333	17.9	17.4	17.3	17.53333333	high
8	0:23	mut	25.16	23.7	76	76	76	3.206751055	7.54	7.56	7.53	7.543333333	17.9	17.4	17.3	17.53333333	high
8	0:38	mut	16.4	22.1	75	76	75.5	3.416289593	7.54	7.56	7.53	7.543333333	17.9	17.4	17.3	17.53333333	high
8	0:27	laev	13.89	20	70	70	70	3.5	7.54	7.56	7.53	7.543333333	17.9	17.4	17.3	17.53333333	high
8	0:24	mut	21.96	20	72	73	72.5	3.625	7.54	7.56	7.53	7.543333333	17.9	17.4	17.3	17.53333333	high
8	0:39	mut	15.35	39.1	144	144	144	3.68286445	7.54	7.56	7.53	7.543333333	17.9	17.4	17.3	17.53333333	high
8	0:27	laev	10.17	20.3	62	62	62	3.054187192	7.54	7.56	7.53	7.543333333	17.9	17.4	17.3	17.53333333	high
8	0:17	laev	9.7	17.6	51	51	51	2.897727273	7.54	7.56	7.53	7.543333333	17.9	17.4	17.3	17.53333333	high
8	0:45	mut	16.17	25	82	83	82.5	3.3	7.54	7.56	7.53	7.543333333	17.9	17.4	17.3	17.53333333	high
8	0:38	mut	11.65	20.1	79	82	82.5	3.3	7.54	7.56	7.53	7.543333333	17.9	17.4	17.3	17.53333333	high
8	0:27	laev	9.97	20.2	68	68	68	3.366336634	7.54	7.56	7.53	7.543333333	17.9	17.4	17.3	17.53333333	high
8	0:26/21	laev	7.91	21.8	69	69	69	3.165137615	7.54	7.56	7.53	7.543333333	17.9	17.4	17.3	17.53333333	high
9	0:59	mut	15.88	20	77	76	76.5	3.825	7.8	7.86	7.83	7.83	17.7	17.2	17.1	17.33333333	med
9	0:38	laev	14.23	20	69	69	69	3.45	7.8	7.86	7.83	7.83	17.7	17.2	17.1	17.33333333	med
9	0:43	laev	14.37	20.1	56	55	55.5	2.76119403	7.8	7.86	7.83	7.83	17.7	17.2	17.1	17.33333333	med
9	0:30	mut	26.3	20.6	58	57	57.5	2.791262136	7.8	7.86	7.83	7.83	17.7	17.2	17.1	17.33333333	med
9	0:32	mut	11.35	17.6	67	66	66.5	3.778409091	7.8	7.86	7.83	7.83	17.7	17.2	17.1	17.33333333	med
9	0:23	mut	19.59	20	66	66	66	3.3	7.8	7.86	7.83	7.83	17.7	17.2	17.1	17.33333333	med
9	0:48	mut	11.05	20.7	71	74	72.5	3.502415459	7.8	7.86	7.83	7.83	17.7	17.2	17.1	17.33333333	med
9	0:22	mut	11.01	20.7	80	80	80	3.8647343	7.8	7.86	7.83	7.83	17.7	17.2	17.1	17.33333333	med
9	0:51	mut	18.38	20.2	45	49	47	2.326732673	7.8	7.86	7.83	7.83	17.7	17.2	17.1	17.33333333	med
9	0:11, 0:23	laev	11.33	22	74	78	76	3.454545455	7.8	7.86	7.83	7.83	17.7	17.2	17.1	17.33333333	med
9	0:31	mut	10.21	20	79	79	79	3.95	7.8	7.86	7.83	7.83	17.7	17.2	17.1	17.33333333	med
9	0:57	laev	13.17	20.3	58	58	58	2.857142857	7.8	7.86	7.83	7.83	17.7	17.2	17.1	17.33333333	med
10	0:25	mut	22.08	20	52	55	53.5	2.675	7.8	7.88	7.83	7.836666667	17.9	17.3	17.3	17.5	med
10	0:24	mut	17.54	20.3	64	64	64	3.15270936	7.8	7.88	7.83	7.836666667	17.9	17.3	17.3	17.5	med
10	0:23	mut	9.09	20	70	73	71.5	3.575	7.8	7.88	7.83	7.836666667	17.9	17.3	17.3	17.5	med
10	0:26	laev	11.84	20.6	69	69	69	3.349514563	7.8	7.88	7.83	7.836666667	17.9	17.3	17.3	17.5	med
10	0:23	mut	17.17	20.1	79	79	79	3.930348259	7.8	7.88	7.83	7.836666667	17.9	17.3	17.3	17.5	med
10	0:22	laev	9.59	20.1	61	61	61	3.034825871	7.8	7.88	7.83	7.836666667	17.9	17.3	17.3	17.5	med
10	0:25	mut	13.69	20.1	62	63	62.5	3.109452736	7.8	7.88	7.83	7.836666667	17.9	17.3	17.3	17.5	med
10	0:28	mut	10.81	20	62	66	64	3.2	7.8	7.88	7.83	7.836666667	17.9	17.3	17.3	17.5	med
10	0:40	mut	13.97	20.4	83	79	81	3.970588235	7.8	7.88	7.83	7.836666667	17.9	17.3	17.3	17.5	med
10	0:26	mut	12.53	20	65	67	66	3.3	7.8	7.88	7.83	7.836666667	17.9	17.3	17.3	17.5	med
10	0:21	laev	11.55	21.5	63	66	64.5	3	7.8	7.88	7.83	7.836666667	17.9	17.3	17.3	17.5	med
10	0:33	mut	11.32	21.2	84	85	84.5	3.985849057	7.8	7.88	7.83	7.836666667	17.9	17.3	17.3	17.5	med
11	0:28	mut	23.05	17	63	63	63	3.705882353	7.81	7.88	7.83	7.84	17.8	17.4	17.4	17.53333333	med
11	0:43	mut	19.35	21.6	81	81	81	3.75	7.81	7.88	7.83	7.84	17.8	17.4	17.4	17.53333333	med
11	0:29	laev	11.07	20	52	51	51.5	2.575	7.81	7.88	7.83	7.84	17.8	17.4	17.4	17.53333333	med
11	0:26 (0:13)	laev	12.22	20.5	71	70	70.5	3.43902439	7.81	7.88	7.83	7.84	17.8	17.4	17.4	17.53333333	med
11	0:24	laev	12.09	20.2	73	72	72.5	3.589108911	7.81	7.88	7.83	7.84	17.8	17.4	17.4	17.53333333	med
11	0:26	mut	22.89	20.4	52	52	52	2.549019608	7.81	7.88	7.83	7.84	17.8	17.4	17.4	17.53333333	med
11	0:41	laev	11.83	23.4	73	74	73.5	3.141025641	7.81	7.88	7.83	7.84	17.8	17.4	17.4	17.53333333	med
11	0:26	mut	11.11	20	70	73	71.5	3.575	7.81	7.88	7.83	7.84	17.8	17.4	17.4	17.53333333	med
11	0:23	laev	9.27	24	61	71	66	2.75	7.81	7.88	7.83	7.84	17.8	17.4	17.4	17.53333333	med
11	0:34	mut	8.55	29.4	106	106	106	3.605442177	7.81	7.88	7.83	7.84	17.8	17.4	17.4	17.53333333	med
11	0:25	mut	10.98	20.9	80	82	81	3.875598086	7.81	7.88	7.83	7.84	17.8	17.4	17.4	17.53333333	med
11	0:28	laev	9.31	20.4	66	66	66	3.235294118	7.81	7.88	7.83	7.84	17.8	17.4	17.4	17.53333333	med
12	0:30	mut	20.41	20.1	63	63	63	3.134328358	7.81	7.88	7.83	7.84	17.9	17.4	17.4	17.56666667	med
12	0:23	mut	22.88	20.1	57	58	57.5	2.860696517	7.81	7.88	7.83	7.84	17.9	17.4	17.4	17.56666667	med
12	0:25	mut	19.82	20.1	53	49	51	2.537313433	7.81	7.88	7.83	7.84	17.9	17.4	17.4	17.56666667	med
12	0:37	laev	12.12	20	44	40	42	2.1	7.81	7.88	7.83	7.84	17.9	17.4	17.4	17.56666667	med
12	0:28	mut	12.92	20	65	66	65.5	3.275	7.81	7.88	7.83	7.84	17.9	17.4	17.4	17.56666667	med
12	0:24	laev	12.46	20.4	60	59	59.5	2.916666667	7.81	7.88	7.83	7.84	17.9	17.4	17.4	17.56666667	med
12	0:33	laev	9.78	20.1	56	56	56	2.786069652	7.81	7.88	7.83	7.84	17.9	17.4	17.4	17.56666667	med
12	0:56	laev	9.43	12.5	40	40	40	3.2	7.81	7.88	7.83	7.84	17.9	17.4	17.4	17.56666667	med
12	0:46	laev	10.1	20.9	70	70	70	3.349282297	7.81	7.88	7.83	7.84	17.9	17.4	17.4	17.56666667	med
12	1:04	laev	9.25	20.8	55	57	56	2.692307692	7.81	7.88	7.83	7.84	17.9	17.4	17.4	17.56666667	med
12	0:22	mut	11.47	20	66	65	65.5	3.275	7.81	7.88	7.83	7.84	17.9	17.4	17.4	17.56666667	med
12	0:31	mut	12.51	20.4	77	77	77	3.774509804	7.81	7.88	7.83	7.84	17.9	17.4	17.4	17.56666667	med
