# Supplementary material for: Caprellid amphipods (Caprella spp.) are vulnerable to both physiological and habitat-mediated effects of ocean acidification
Source: PeerJ. 2018 Jul 31;6:e5327. doi: 10.7717/peerj.5327 (PMC6074802; doi:10.7717/peerj.5327)
Supplement: Data S2 [file peerj-06-5327-s002.csv]

rope	habitat	total_caprellids	log_caprellids
1	Obelia	9	2.302585093
2	Obelia	19	2.995732274
3	Obelia	16	2.833213344
4	Obelia	29	3.401197382
5	Obelia	21	3.091042453
6	Obelia	50	3.931825633
7	Obelia	45	3.828641397
8	Obelia	15	2.772588722
9	Obelia	16	2.833213344
10	Obelia	48	3.891820298
1	Mussels	0	0
2	Mussels	0	0
3	Mussels	0	0
4	Mussels	0	0
5	Mussels	1	0.693147181
6	Mussels	0	0
7	Mussels	2	1.098612289
8	Mussels	1	0.693147181
9	Mussels	0	0
10	Mussels	0	0
1	Tunicates	0	0
2	Tunicates	0	0
3	Tunicates	0	0
4	Tunicates	0	0
5	Tunicates	0	0
6	Tunicates	1	0.693147181
7	Tunicates	0	0
8	Tunicates	0	0
9	Tunicates	0	0
10	Tunicates	2	1.098612289
