# Supplementary material for: Caprellid amphipods (Caprella spp.) are vulnerable to both physiological and habitat-mediated effects of ocean acidification
Source: PeerJ. 2018 Jul 31;6:e5327. doi: 10.7717/peerj.5327 (PMC6074802; doi:10.7717/peerj.5327)
Supplement: Data S3 [file peerj-06-5327-s003.csv]

block	num_colonies	laev_male	laev_female	mut_male	juvenile	total_caprellids	log_total	total_stolon_length
1	1	0	1	0	2	3	1.098612289	254.54
1	2	0	2	0	1	3	1.098612289	111.48
1	3	3	11	0	15	29	3.36729583	469.76
1	4	4	6	0	7	17	2.833213344	553.79
2	2	3	7	2	6	18	2.890371758	383.05
2	3	5	13	2	8	28	3.33220451	265.99
2	4	9	9	1	5	24	3.17805383	466.14
3	1	7	9	0	15	31	3.433987205	229.26
3	2	2	3	0	12	17	2.833213344	175.06
3	3	4	18	0	16	38	3.63758616	306.67
3	4	15	52	0	40	107	4.672828835	380.5
4	1	2	2	0	3	7	1.945910149	60.6
4	2	3	8	0	9	20	2.995732274	194.86
4	3	18	16	0	29	63	4.143134726	326.73
4	4	3	12	0	13	28	3.33220451	527.5
5	1	13	12	0	20	45	3.80666249	351.41
5	2	25	25	0	25	75	4.317488114	481.33
5	4	5	45	0	12	62	4.127134385	518.46
