# Supplementary material for: Caprellid amphipods (Caprella spp.) are vulnerable to both physiological and habitat-mediated effects of ocean acidification
Source: PeerJ. 2018 Jul 31;6:e5327. doi: 10.7717/peerj.5327 (PMC6074802; doi:10.7717/peerj.5327)
Supplement: Data S4 [file peerj-06-5327-s004.xlsx]

## Sheet: Sheet1
pH_1	pH_2	pH_3	Tank	Treatment	Temp_1	Temp_2	Temp_3	Salinity_1	Salinity_2	DIC	Alkalinity	pCO2	HCO3	Calcite	Argonite
8.26	8.32	8.3	1	Amb	17.8	17.4	17.3	27.9	27.9	1832.37	2076.4	259.9	1647.8	4.38	2.78
8.26	8.32	8.3	2	Amb	17.8	17.4	17.2	27.8	28	1858.81	2106.1	263.4	1671.1	4.45	2.82
8.24	8.32	8.3	3	Amb	17.8	17.4	17.3	27.9	28	1837.64	2083	260.4	1652.1	4.4	2.79
8.24	8.32	8.26	4	Amb	17.8	17.5	17.3	27.9	27.9	1862.11	2109.6	264.3	1674	4.47	2.83
7.55	7.57	7.53	5	High	17.7	17.3	17.2	27.9	28	2007.96	1999.7	1691.3	1910.6	0.9	0.57
7.54	7.56	7.52	6	High	17.9	17.4	17.3	27.9	28.1	1996.61	1986.4	1720.7	1899.2	0.88	0.56
7.54	7.56	7.53	7	High	17.7	17.2	17.2	27.9	28	1977.04	1966.3	1701.6	1880.6	0.86	0.55
7.54	7.56	7.53	8	High	17.9	17.4	17.3	27.9	28.1	1976.92	1967	1703.7	1880.4	0.87	0.55
7.8	7.86	7.83	9	Med	17.7	17.2	17.1	27.9	27.9	1957.41	2026.2	843.7	1858.7	1.7	1.08
7.8	7.88	7.83	10	Med	17.9	17.3	17.3	27.9	28	1971.94	2047.7	810.9	1870.4	1.8	1.14
7.81	7.88	7.83	11	Med	17.8	17.4	17.4	27.9	27.9	1950.96	2026.2	803.9	1850.5	1.79	1.13
7.81	7.88	7.83	12	Med	17.9	17.4	17.4	27.9	28	1973.05	2049.2	812.2	1871.3	1.81	1.15
